# Supplementary material for: CT-Derived Features as Predictors of Clot Burden and Resolution
Source: Bioengineering (Basel). 2024 Oct 24;11(11):1062. doi: 10.3390/bioengineering11111062 (PMC11590948; doi:10.3390/bioengineering11111062)
Supplement: Supplementary file 1 [file bioengineering-11-01062-s001.zip]

Archive with 1 entries (1 files):
- bioengineering-3226164-supplementary.pdf
